# Supplementary material for: Mesenchymal Stem Cells Attenuate Diabetic Nephropathy by Suppressing the ERK-Ferroptosis-ROS Axis
Source: Int J Mol Sci. 2026 Jun 4;27(11):5101. doi: 10.3390/ijms27115101 (PMC13256801; doi:10.3390/ijms27115101)
Supplement: Supplementary file 1 [file ijms-27-05101-s001.zip]

Archive with 1 entries (1 files):
- ijms-4247766-supplementary.pdf
